# Supplementary material for: Behavior of PNIPAM Microgels in Different Organic Solvents
Source: Molecules. 2022 Dec 5;27(23):8549. doi: 10.3390/molecules27238549 (PMC9737493; doi:10.3390/molecules27238549)
Supplement: Supplementary file 1 [file molecules-27-08549-s001.zip]

Archive with 1 entries (1 files):
- molecules-2035266-supplementary.pdf
